# Supplementary material for: One Health Investigation of SARS-CoV-2 in People and Animals on Multiple Mink Farms in Utah
Source: Viruses. 2022 Dec 29;15(1):96. doi: 10.3390/v15010096 (PMC9864593; doi:10.3390/v15010096)
Supplement: Supplementary file 1 [file viruses-15-00096-s001.zip]

Archive with 1 entries (1 files):
- viruses-2061693-supplementary.pdf
